# Supplementary material for: Association of ADORA1 rs2228079 and ADORA2A rs5751876 Polymorphisms with Gilles de la Tourette Syndrome in the Polish Population
Source: PLoS One. 2015 Aug 28;10(8):e0136754. doi: 10.1371/journal.pone.0136754 (PMC4552818; doi:10.1371/journal.pone.0136754)
Supplement: S2 Table — (XLS) [file pone.0136754.s002.xls]

## Sheet: GTS 
	Gender	rs2228079 ADORA1	rs5751876 ADORA2A	Comorbidity 0=No 1=yes	ADHD	OCD/OCB	Learning Disorder	Depression	Non-OCD anxiety Disorder	Conduct Disorder	Age of tic onset	Family History
1	F	TT	CC	1	0	0	0	1	0	0	6	1
2	F	TT	CC	0	0	0	0	0	0	0	16	0
3	F	GG	CT	1	0	1	0	0	1	0	11	0
4	F	TT	CC	1	0	0	1	0	1	0	6	0
5	F	GT	CC	1	0	1	0	0	0	0	6	1
6	F	GT	CC	1	1	1	1	0	1	0	6	0
7	F	GT	CT	1	1	0	0	0	0	0	4	0
8	F	GT	CT	1	0	0	0	1	0	0	17	1
9	F	GT	CT	1	1	1	0	0	0	0	4	1
10	F	GT	CT	0	0	0	0	0	0	0		1
11	F	TT	CT	0	0	0	0	0	0	0	13	0
12	F	TT	CC	0	0	0	0	0	0	0	7	1
13	F	TT	CT	0	0	0	0	0	0	0	6	1
14	F	TT	CC	0	0	0	0	0	0	0	10	0
15	F	GG	CC	1	0	1	0	1	1	0	6	1
16	F	TT	TT	1	0	0	0	0	0	0	12	1
17	F	GG	CT	1	0	1	0	0	0	0	6	0
18	F	TT	CT	1	1	1	0	0	0	0	5	1
19	F	TT	CC	1	0	0	0	0	1	0	6	1
20	F	GT	CC	0	0	0	0	0	0	0	6	0
21	F	GT	CC	1	1	0	0	0	0	0	5	0
22	F	GG	TT	1	0	1	0	0	0	0	6	0
23	F	GT	CC	1	1	1	0	0	0	0	7	1
24	F	TT	CT	0	0	0	0	0	0	0		0
25	F	GT	CT	1	0	0	0	1	0	0	15	0
26	F	GG	CC	1	0	0	0	1	0	0	4	1
27	F	TT	TT	1	0	0	1	0	0	0	10	0
28	F	GG	CC	1	0	1	1	0	0	1	3	0
29	F	GT	CT	0	0	0	0	0	0	0	11	0
30	F	TT	TT	1	1	0	0	0	0	0	6	0
31	F	TT	CC	1	1	1	1	0	0	0	11	1
32	M	GT	CT	1	0	1	0	0	0	0	9	1
33	M	GT	CT	0	0	0	0	0	0	0	9	1
34	M	TT	CC	1	1	0	1	0	0	0	12	1
35	M	GT	TT	0	0	0	0	0	0	0		1
36	M	GT	TT	1	0	0	1	0	1	0	4	1
37	M	GT	CT	1	0	1	0	0	0	0	10	0
38	M	GG	CT	1	0	1	0	1	1	0	14	0
39	M	GG	CT	1	0	0	1	0	0	0	6	1
40	M	TT	CC	1	1	0	0	0	0	0	5	1
41	M	GT	CT	1	0	1	0	1	0	0	7	1
42	M	TT	CC	1	1	1	0	1	0	0	4	1
43	M	TT	CC	1	1	0	1	0	1	0	7	0
44	M	TT	CC	1	1	0	1	0	0	0	5	0
45	M	GT	CC	1	0	1	0	0	0	0	13	0
46	M	GG	CC	1	1	1	1	1	0	0	9	0
47	M	GT	CT	1	0	0	1	0	0	0	15	1
48	M	TT	CT	0	0	0	0	0	0	0	8	1
49	M	GT	CC	1	0	0	1	0	0	0	15	1
50	M	GT	CT	1	0	1	0	0	0	0	8	0
51	M	GT	CC	1	1	0	1	0	0	0	12	0
52	M	GG	TT	1	0	0	1	0	0	0	4	1
53	M	GT	CT	0	0	0	0	0	0	0	7	0
54	M	TT	CC	1	1	0	0	0	0	0	10	0
55	M	GT	CT	1	1	0	1	0	1	0	6	1
56	M	TT	CT	1	1	1	1	0	0	1	7	0
57	M	TT	CT	1	1	0	1	0	0	0	8	1
58	M	TT	CT	0	0	0	0	0	0	0	12	1
59	M	GT	CC	1	1	1	0	1	0	0	9	1
60	M	GT	CT	1	0	0	1	0	0	0	11	1
61	M	TT	CC	1	0	1	1	0	0	0	3	1
62	M	TT	CC	1	0	0	1	0	0	0	3	1
63	M	GG	CC	1	1	1	0	0	1	0	5	0
64	M	TT	TT	1	0	0	0	0	1	0	7	0
65	M	GT	TT	0	0	0	0	0	0	0	13	0
66	M	GG	CT	0	0	0	0	0	0	0	7	0
67	M	TT	CT	1	1	0	1	0	0	1	6	0
68	M	TT	TT	1	1	1	1	0	0	1	2	1
69	M	GT	CT	0	0	0	0	0	0	0	9	1
70	M	TT	CC	1	1	0	0	0	0	0	11	1
71	M	GG	CT	1	0	0	0	0	1	0	10	1
72	M	TT	TT	1	1	1	0	0	1	0	5	0
73	M	GT	CT	1	1	0	0	0	0	0	8	0
74	M	GT	TT	0	0	0	0	0	0	0	6	1
75	M	TT	CC	0	0	0	0	0	0	0	7	0
76	M	TT	CT	1	1	1	1	1	1	0	7	0
77	M	TT	CT	0	0	0	0	0	0	0	8	0
78	M	GT	CT	1	1	1	1	1	0	1	5	0
79	M	TT	CT	1	0	1	0	0	0	0	5	1
80	M	GT	CC	1	1	1	0	0	0	0	14	0
81	M	TT	CT	1	0	1	0	0	0	0	6	1
82	M	GT	CT	1	1	0	0	0	0	0	12	1
83	M	GG	TT	1	0	1	0	1	1	0	8	1
84	M	TT	TT	1	1	1	0	0	1	0	7	0
85	M	GT	CC	1	0	0	0	1	0	0	6	0
86	M	TT	CT	1	1	1	0	0	0	0	7	1
87	M	TT	CC	1	1	1	0	0	1	1	7	0
88	M	GT	CT	1	1	0	0	0	0	0	7	0
89	M	TT	CT	0	0	0	0	0	0	0	7	0
90	M	TT	CT	1	1	1	1	0	1	0	7	0
91	M	TT	CT	1	1	0	0	0	0	0	7	0
92	M	TT	TT	0	0	0	0	0	0	0		1
93	M	TT	TT	1	0	1	0	0	0	0	11	0
94	M	GT	CT	1	1	1	0	0	0	1	6	0
95	M	TT	CT	0	0	0	0	0	0	0	9	0
96	M	GT	CT	1	0	1	0	0	0	0	6	1
97	M	TT	CC	1	0	0	0	0	1	0	6	0
98	M	TT	CT	1	0	1	0	0	0	0	7	0
99	M	GG	CT	1	1	1	1	0	1	0	2	1
100	M	GT	TT	1	1	1	0	0	0	0	7	1
101	M	TT	CT	1	0	1	0	0	0	0	12	1
102	M	GT	CT	0	0	0	0	0	0	0	5	0
103	M	GT	CT	0	0	0	0	0	0	0	11	1
104	M	GT	CC	1	1	1	1	1	1	0	5	0
105	M	TT	CT	0	0	0	0	0	0	0		1
106	M	TT	CC	1	1	0	0	0	0	0	7	1
107	M	TT	CT	1	1	1	1	0	0	0	7	1
108	M	GT	CC	0	0	0	0	0	0	0	3	1
109	M	TT	CT	1	0	1	1	0	0	1	13	1
110	M	GT	CT	1	0	1	0	0	0	0	7	1
111	M	GT	CT	1	1	0	0	1	0	0	8	0
112	M	GT	CC	0	0	0	0	0	0	0	2	1
113	M	TT	CC	1	0	0	1	0	1	0	6	1
114	M	GT	CT	1	1	0	0	0	0	0	4	0
115	M	GT	CT	1	1	0	0	0	0	0	4	0
116	M	TT	CT	1	0	1	0	0	0	0	7	0
117	M	GG	TT	1	0	1	0	0	0	0	9	0
118	M	TT	TT	1	0	0	0	0	0	0	7	1
119	M	TT	TT	1	1	1	1	0	0	0	5	1
120	M	GT	CC	1	1	0	0	0	1	0	6	1
121	M	GG	CC	0	0	0	0	0	0	0	4	0
122	M	GT	TT	1	0	1	1	1	0	0	11	0
123	M	TT	CC	1	1	0	0	0	0	0	5	0
124	M	GG	CC	1	1	1	0	1	1	0
125	M	GT	CT	1	0	1	0	0	0	0	4	1
126	M	TT	TT	0	0	0	0	0	0	0	5	0
127	M	TT	CC	1	0	1	1	0	0	0	7	0
128	M	GT	CT	0	0	0	0	0	0	0	4	0
129	M	GT	CT	1	0	0	0	0	0	0	6	1
130	M	TT	CT	1	0	1	1	1	1	0		1
131	M	GT	CC	1	1	1	1	0	0	0	6	0
132	M	TT	CT	1	0	1	0	0	0	0		1
133	M	GG	CT	1	1	1	1	0	0	0	3	1
134	M	GT	TT	1	1	0	1	1	1	0	6	1
135	M	GT	CT	1	1	1	1	0	0	0	7	0
136	M	TT	CT	1	1	0	1	0	0	0	7	0
137	M	TT	CC	1	0	1	1	0	1	0	6	0
138	M	GT	CT	0	0	0	0	0	0	0		1
139	M	GT	CT	1	1	1	1	0	0	0	12	0
140	M	TT	CT	1	0	1	0	1	1	0		1
141	M	TT	CC	0	0	0	0	0	0	0	7	1
142	M	GG	CT	0	0	0	0	0	0	0	4	1
143	M	TT	CT	1	0	1	1	0	1	1	5	0
144	M	TT	CC	1	1	1	1	1	1	1	11	0
145	M	GT	CT	1	1	0	1	0	0	0	14	0
146	M	GT	CC	1	0	1	0	0	0	0	8	1
147	M	TT	TT	0	0	0	0	0	0	0	4	1
148	M	GT	CT	1	0	0	0	1	1	0	5	0
149	M	GT	TT	1	0	0	1	0	0	0	7	1
150	M	GT	TT	1	0	0	1	0	0	0	12	0
151	M	TT	TT	1	0	1	1	0	0	0	3	1
152	M	GT	CC	1	1	1	1	0	1	0	9	0
153	M	TT	CT	1	1	0	0	1	1	1	8	1
154	M	GG	CT	1	0	1	0	1	0	0	7	0
155	M	GG	CT	0	0	0	0	0	0	0	5	1
156	M	GT	CT	0	0	0	0	0	0	0	16	0
157	M	TT	CT	1	1	0	0	0	0	0	5	0
158	M	GT	CT	1	0	1	0	0	0	0	7	1
159	M	GT	CT	1	0	0	1	0	0	0	8	0
160	M	GG	CT	1	1	1	0	0	0	1		1
161	M	GT	CC	1	1	0	0	0	0	0	7	1
162	M	TT	CC	1	1	1	1	0	1	0	12	1

## Sheet: Controls
	Gender	rs2228079 ADORA1	rs5751876 ADORA2A
1	F	TT	CC
2	F	TT	CT
3	F	TT	CC
4	F	GT	CC
5	F	TT	CT
6	F	TT	CT
7	F	GT	CC
8	F	GT	CT
9	F	GT	CT
10	F	TT	CC
11	F	GT	CT
12	F	TT	CC
13	F	TT	CC
14	F	GT	CT
15	F	TT	CT
16	F	GT	CT
17	F	TT	CT
18	F	GT	CT
19	F	TT	CC
20	F	GT	CC
21	F	GG	CC
22	F	GG	CC
23	F	GT	CT
24	F	TT	CT
25	F	TT	CC
26	F	GT	CC
27	F	TT	CC
28	F	GT	CC
29	F	TT	CT
30	F	GT	CT
31	F	TT	CC
32	F	GT	CT
33	F	GT	CT
34	F	GT	CT
35	F	TT	CT
36	F	TT	CT
37	F	GG	CC
38	F	GT	CC
39	F	GT	CC
40	F	GT	CT
41	F	GT	CT
42	F	GT	CT
43	F	GT	CT
44	F	GT	CC
45	F	GT	CC
46	F	GT	CT
47	F	GT	CT
48	F	GT	CC
49	F	TT	CC
50	F	TT	CT
51	F	TT	CT
52	F	GT	TT
53	F	GG	CT
54	F	TT	CC
55	F	GT	CC
56	F	GT	CC
57	F	GG	CT
58	F	GT	CC
59	F	GT	CC
60	F	GT	CC
61	F	GT	CT
62	F	GG	CT
63	F	GG	TT
64	F	GT	CC
65	F	GG	CT
66	F	GT	CC
67	F	GT	CC
68	F	TT	CC
69	F	TT	CC
70	F	TT	CC
71	M	GT	CT
72	M	GG	CT
73	M	GT	CT
74	M	GT	TT
75	M	TT	TT
76	M	GT	CC
77	M	GT	CT
78	M	TT	CT
79	M	GT	CT
80	M	TT	CT
81	M	TT	CT
82	M	TT	CT
83	M	TT	CC
84	M	GT	TT
85	M	GT	TT
86	M	TT	CT
87	M	GG	CT
88	M	GT	CT
89	M	GT	CC
90	M	GT	CC
91	M	GG	CT
92	M	GT	CT
93	M	TT	CT
94	M	GT	CT
95	M	TT	CC
96	M	GT	CT
97	M	TT	CC
98	M	TT	CT
99	M	GG	CC
100	M	TT	CC
101	M	TT	CC
102	M	GG	CT
103	M	GG	CT
104	M	TT	CC
105	M	TT	CC
106	M	TT	CT
107	M	GT	CT
108	M	GG	CC
109	M	GT	CT
110	M	GT	CC
111	M	GT	CC
112	M	GT	CT
113	M	GT	TT
114	M	TT	CT
115	M	GG	CT
116	M	TT	CC
117	M	TT	CC
118	M	GT	CT
119	M	GT	CT
120	M	TT	CC
121	M	TT	CC
122	M	GG	CC
123	M	TT	CC
124	M	TT	CC
125	M	GT	CC
126	M	GT	CT
127	M	GT	CC
128	M	GT	CC
129	M	GT	CT
130	M	GT	TT
131	M	GG	CC
132	M	GT	CC
133	M	GT	CC
134	M	GT	TT
135	M	GT	CT
136	M	GT	CC
137	M	GT	CT
138	M	GT	TT
139	M	TT	CT
140	M	GT	CT
141	M	TT	CT
142	M	TT	CT
143	M	GG	CC
144	M	GT	TT
145	M	GT	CT
146	M	GT	CT
147	M	GT	CT
148	M	GT	CC
149	M	GT	CC
150	M	TT	CT
151	M	GT	CT
152	M	GT	CT
153	M	TT	CT
154	M	TT	CC
155	M	GT	TT
156	M	TT	CT
157	M	TT	CT
158	M	GT	CT
159	M	GG	CT
160	M	GT	CC
161	M	TT	CC
162	M	GT	TT
163	M	GT	CC
164	M	GT	CC
165	M	GT	CC
166	M	TT	CT
167	M	GT	CC
168	M	TT	TT
169	M	GT	CT
170	M	TT	CT
171	M	GT	CC
172	M	GT	TT
173	M	GG	CC
174	M	GT	CT
175	M	GT	CT
176	M	GT	CC
177	M	GG	TT
178	M	TT	CC
179	M	GT	TT
180	M	TT	CT
181	M	GG	CC
182	M	TT	CT
183	M	TT	CT
184	M	GT	CC
185	M	TT	CT
186	M	GT	CT
187	M	GT	CC
188	M	GG	CC
189	M	GT	TT
190	M	GT	CT
191	M	GG	TT
192	M	GT	CT
193	M	GT	CT
194	M	GG	TT
195	M	GG	CC
196	M	GT	CT
197	M	GT	CT
198	M	TT	CT
199	M	GG	CC
200	M	GT	CT
201	M	GT	CT
202	M	TT	CT
203	M	TT	CT
204	M	TT	CC
205	M	GG	CC
206	M	TT	CT
207	M	GT	CT
208	M	GT	CC
209	M	TT	CT
210	M	GT	CT
211	M	GT	CT
212	M	TT	CT
213	M	GT	CC
214	M	GT	CC
215	M	GT	TT
216	M	GT	CT
217	M	GT	CT
218	M	GT	CC
219	M	TT	CC
220	M	GT	CC
221	M	GT	CC
222	M	GT	CC
223	M	GG	CC
224	M	GT	CT
225	M	GT	TT
226	M	TT	CT
227	M	TT	CT
228	M	TT	CT
229	M	GT	CC
230	M	GG	CT
231	M	GG	CT
232	M	GT	CT
233	M	GT	CC
234	M	GT	CT
235	M	GT	CC
236	M	GT	CT
237	M	TT	CC
238	M	GG	CT
239	M	GT	CC
240	M	GT	CC
241	M	GT	CC
242	M	GG	CT
243	M	TT	CT
244	M	TT	CT
245	M	GT	CC
246	M	GT	CC
247	M	GT	CC
248	M	GG	CC
249	M	GG	CT
250	M	TT	CC
251	M	GT	CT
252	M	GG	CC
253	M	GT	TT
254	M	GT	TT
255	M	GT	CT
256	M	GT	CT
257	M	TT	CC
258	M	GG	CC
259	M	GG	TT
260	M	TT	TT
261	M	TT	CT
262	M	GT	CT
263	M	TT	CC
264	M	GT	CC
265	M	TT	CC
266	M	GT	TT
267	M	GT	CT
268	M	TT	CT
269	M	GT	CC
270	M	TT	CC
